# Supplementary material for: Tracking Parkinson’s Disease over One Year with Multimodal Magnetic Resonance Imaging in a Group of Older Patients with Moderate Disease
Source: PLoS One. 2015 Dec 29;10(12):e0143923. doi: 10.1371/journal.pone.0143923 (PMC4694717; doi:10.1371/journal.pone.0143923)
Supplement: S1 Data — (ZIP) [file pone.0143923.s001.zip]

Archive with 5 entries (4 files):
- Melzer_FU1year_PLOS_Rscript.r
- Melzer_FU1year_PLOS.csv
- ReadMe.doc
- __MACOSX/
- __MACOSX/._ReadMe.doc
