# Supplementary material for: Tracking Parkinson’s Disease over One Year with Multimodal Magnetic Resonance Imaging in a Group of Older Patients with Moderate Disease
Source: PLoS One. 2015 Dec 29;10(12):e0143923. doi: 10.1371/journal.pone.0143923 (PMC4694717; doi:10.1371/journal.pone.0143923)
Supplement: S1 Data — (ZIP) [file pone.0143923.s001.zip › Melzer_FU1year_PLOS_Rscript.r]

# Script usesd to analyse data associated with Melzer et al. submisison to PLOS ONE 
# "Tracking Parkinson's Disease Over One Year with Multimodal Magnetic Resonance Imaging"

# Tracy Melzer
# 12 July 2015

# Clear workspace and load packages
rm(list = ls())
library(nlme)
library(ggplot2)


#Set working directory
setwd('C:/Users/tracym/Documents/R')

#Load data
T <- read.csv("Melzer_FU1year_PLOS.csv")


# Sex as factor
T$Female <- as.factor(T$Female)
T$Female <- factor(T$Female, labels=c('male','female'))


# Analysis for Table2: Cognition
## Scale things to mean Age/10 years and mean education/year.
T$Age_base_s10 <- scale(T$Age_base,center=TRUE,scale=FALSE)/10
T$Education_s <- scale(T$Education, center=TRUE, scale=FALSE)

#Relevel groups to obtain correct Confidence intervals (run with Controls to get control CIs,
# and run with PD to get PD CIs).
T$Group <- relevel(T$Group, "Control")
T$Group <- relevel(T$Group, "PD")

# Global cognitive Z
lme1 <- lme(Total.all.Domains ~ time.y*Group + Age_base_s10 + Female + Education_s, random = ~1|subject, data=T )
summary(lme1)
intervals(lme1)

# Domain: Attention
lme2 <- lme(Attention.Total ~ time.y*Group + Age_base_s10 + Female + Education_s, random = ~1|subject, data=T )
summary(lme2)
intervals(lme2)

# Domain: Executive function
lme3 <- lme(Executive.Function.Total ~ time.y*Group + Age_base_s10 + Female + Education_s, random = ~1|subject, data=T )
summary(lme3)
intervals(lme3)

# Domain: Visuospatial/visuoperceptual
lme5 <- lme(Visuo..Total ~ time.y*Group + Age_base_s10 + Female + Education_s, random = ~1|subject, data=T )
summary(lme5)
intervals(lme5)

# Domain: Learning & Memory
lme6 <- lme(Learning.Total ~ time.y*Group + Age_base_s10 + Female + Education_s, random = ~1|subject, data=T )
summary(lme6)
intervals(lme6)

# Domain: Language
lme7 <- lme(Language.all.Domains ~ time.y*Group + Age_base_s10 + Female + Education_s, random = ~1|subject, data=T )
summary(lme7)
intervals(lme7)

# Montreal Cognitive Assessment (MoCA)
lme8 <- lme(MoCa ~ time.y*Group + Age_base_s10 + Female + Education_s, random = ~1|subject, data=T )
summary(lme8)
intervals(lme8)

## ************************************************
## PD-specific values: UPDRS and LED #####
T_PDs <- subset(T,T$Group=='PD')
##Exclude subject UU as incomplete UDPRS and LED.
T_PD <- subset(T_PDs,T_PDs$subject!='UU')
T_PD$UPDRS.Part.3 <- as.numeric(as.character(T_PD$UPDRS.Part.3))


## Scale things to mean Age/10 years and mean education/year.
T_PD$Age_base_s10 <- scale(T_PD$Age_base,center=TRUE,scale=FALSE)/10
T_PD$Education_s <- scale(T_PD$Education, center=TRUE, scale=FALSE)
T_PD$LED_s <- scale(T_PD$LED, center=TRUE, scale=FALSE)


##  UPDRS part 3
lme9 <- lme(UPDRS.Part.3 ~ time.y + Age_base_s10 + Female + Education_s + LED_s, random = ~1|subject, data=T_PD, na.action = na.exclude)
summary(lme9)
intervals(lme9)

# Another quick plot
qplot(time.y, UPDRS.Part.3, data = T_PD, group = subject, color = factor(Category)) + facet_wrap(~Group) + geom_line()

#Mean and boxplot
with(TT,tapply(UPDRS.Part.3,list(Group,time),mean))
with(TT,boxplot(UPDRS.Part.3 ~ time))


# LED
lme10 <- lme(LED ~ time.y + Age_base_s10 + Female + Education_s, random = ~1|subject, data=T_PD )
summary(lme10)
intervals(lme10)

## ******************************************************


## *******MRI global metrics *******
## Analyses for Table 3


## Grey matter via SIENA
## This is exported as a % change, so just use baseline. Exclude 2 subjects for motion.
baseline <- subset(T,T$time=="base")
base_cut <- subset(baseline,baseline$subject!="OO")
base_cut <- subset(base_cut,base_cut$subject!="KK")
gm <- base_cut


## Scale things to mean Age/10 years and mean education/year.
gm$Age_base_s10 <- scale(gm$Age_base,center=TRUE,scale=FALSE)/10
gm$Education_s <- scale(gm$Education, center=TRUE, scale=FALSE)
gm$time_btw_scans_years_s <- scale(gm$time_btw_scans_years, center=TRUE, scale=FALSE)

#Relevel to get appropriate CIs
gm$Group <- relevel(gm$Group, "Control")
gm$Group <- relevel(gm$Group, "PD")

# Siena gives % change. I have normalized this to %/year.
lm.gm <- lm(SIENA/time_btw_scans_years ~ Group + Age_base_s10 + Female +Education_s, data=gm)
summary(lm.gm)
confint(lm.gm, level=0.95)

# Quick and dirty plot
qplot(gm$Age_base,gm$SIENA)

#Quick look at the mean
with(gm,tapply(SIENA,list(Group),mean))


## ******************************

#  DTI *************************************
## Scale things to mean Age/10 years and mean education/year.
T$Age_base_s10 <- scale(T$Age_base,center=TRUE,scale=FALSE)/10
T$Education_s <- scale(T$Education, center=TRUE, scale=FALSE)

### FA  #######################################################
T$Group <- relevel(T$Group, "Control")
T$Group <- relevel(T$Group, "PD")

#With age and time between scans as 2 separate variables
lme11 <- lme(mean.FA ~ time.y*Group + Age_base_s10 + Female + Education_s + DTI.relative.motion, random = ~1|subject, data=T, na.action=na.omit )
summary(lme11)
intervals(lme11)

# MD
lme12 <- lme(mean.MD ~ time.y*Group + Age_base_s10 + Female + Education_s + DTI.relative.motion, random = ~1|subject, data=T, na.action=na.omit )
summary(lme12)
intervals(lme12)

qplot(time, mean.MD, data = T, group = subject, color = factor(Female)) + facet_wrap(~Group) + geom_line()

with(T,tapply(mean.MD,list(Group,time),mean))

with(T,boxplot(mean.MD ~ Group + time))
with(T,boxplot(mean.MD ~ time + Group))

# L1 
lme13 <- lme(mean.L1 ~ time.y*Group + Age_base_s10 + Female + Education_s + DTI.relative.motion, random = ~1|subject, data=T, na.action=na.omit )
summary(lme13)
intervals(lme13)


# RD
lme14 <- lme(mean.RD ~ time.y*Group + Age_base_s10 + Female + Education_s + DTI.relative.motion, random = ~1|subject, data=T, na.action=na.omit )
summary(lme14)
intervals(lme14)

# Relative motion
lme15 <- lme(DTI.relative.motion ~ time.y*Group + Age_base_s10 + Female + Education_s, random = ~1|subject, data=T, na.action=na.omit )
summary(lme15)
intervals(lme15)

qplot(time, DTI.relative.motion, data = T, group = subject, color = factor(Female)) + facet_wrap(~Group) + geom_line()
with(T,tapply(DTI.relative.motion,list(Group,time),mean))
with(T,boxplot(DTI.relative.motion ~ Group + time))
with(T,boxplot(DTI.relative.motion ~ time + Group))


## ********************************

# CBF
### CBF ################################
# Exclude OO, KK, C
cbf_data <- subset(T,T$subject!="C")
cbf_data <- subset(cbf_data,cbf_data$subject!="OO")
cbf_data <- subset(cbf_data,cbf_data$subject!="KK")

## Scale things to mean Age/10 years and mean education/year.
cbf_data$Age_base_s10 <- scale(cbf_data$Age_base,center=TRUE,scale=FALSE)/10
cbf_data$Education_s <- scale(cbf_data$Education, center=TRUE, scale=FALSE)

cbf_data$Group <- relevel(cbf_data$Group, "Control")
cbf_data$Group <- relevel(cbf_data$Group, "PD")

lme16 <- lme(CBF_gm ~ time.y*Group + Age_base_s10 + Female + Education_s, random = ~1|subject, data=cbf_data, na.action=na.omit )
summary(lme16)
intervals(lme16)


### Figure 1 ###

################ 3 pane with same scale (% change/year) ########################

# Get % change / year GM
baseline <- subset(T,T$time=="base")
base_cut <- subset(baseline,baseline$subject!="OO")
base_cut <- subset(base_cut,base_cut$subject!="KK")
gm <- base_cut

# % change / year CBF
cbf_data <- subset(T,T$subject!="C")
cbf_data <- subset(cbf_data,cbf_data$subject!="OO")
cbf_data <- subset(cbf_data,cbf_data$subject!="KK")
baseline_cbf <- subset(cbf_data,cbf_data$time=="base")

# % change / year FA
baseline_fa <- subset(T,T$time=="base")

#GM
p <- ggplot(gm, aes(Group,SIENA/time_btw_scans_years, shape=Group)) + scale_colour_manual(values = c("PD" = "black", "Control" = "black"))
pp <- p+geom_boxplot(size=0.25, width=0.5, fill="grey95", colour="black", outlier.size=0) + geom_point(position = position_jitter(width=0.09), size=3) + scale_shape_manual(values = c(1,2)) + ylab("Percentage change per year") + ylim(-3,3) + xlab("Total brain volume") + theme(legend.position="none") + geom_text(aes(x=0.5,y=3,label= 'A'))

#FA
p1 <- ggplot(baseline_fa, aes(Group,per.diff.year.FA.Y0.Y1, fill=Group, shape=Group)) + scale_colour_manual(values = c("PD" = "black", "Control" = "black"))
pp1 <- p1+geom_boxplot(size=0.25, width=0.5, fill="grey95", colour="black", outlier.size=0) + geom_point(position = position_jitter(width=0.09), size=3) + scale_shape_manual(values = c(1,2)) + ylab("") + xlab("FA") + ylim(-5,5) + theme(legend.position="none") + geom_text(aes(x=0.5,y=5,label= 'B'))

#CBF
p2 <- ggplot(baseline_cbf, aes(Group,per.diff.year.CBF.Y0.Y1, fill=Group, shape =Group))
pp2 <- p2+geom_boxplot(size=0.25, width=0.5, fill="grey95", colour="black", outlier.size=0) + geom_point(position = position_jitter(width=0.09), size=3) + scale_shape_manual(values = c(1,2)) + ylab("") + xlab("CBF") + ylim(-35,35) + theme(legend.position="none") + geom_text(aes(x=0.5,y=35,label= 'C'))

#Print to the plots window
grid.arrange(pp,pp1,pp2,ncol=3)

#Write to tif.
tiff("Fig1.tif", width=15, height=8, units="cm", res=600)
print(grid.arrange(pp,pp1,pp2,ncol=3))
dev.off()
