# Supplementary material for: Tracking Parkinson’s Disease over One Year with Multimodal Magnetic Resonance Imaging in a Group of Older Patients with Moderate Disease
Source: PLoS One. 2015 Dec 29;10(12):e0143923. doi: 10.1371/journal.pone.0143923 (PMC4694717; doi:10.1371/journal.pone.0143923)
Supplement: S1 Data — (ZIP) [file pone.0143923.s001.zip › Melzer_FU1year_PLOS.csv]

subject	AnonID	Group	Category	Category_HC-MCI	Convert	Age_at_scan_years	Age_base	time_btw_scans_years	Female	Education	FU_1year	time	time.y	SIENA	DTI relative motion	mean FA	mean MD	mean L1	mean RD	CBF_gm	diff.FA.Y0-Y1	per.diff.FA.Y0-Y1	per.diff.year.FA.Y0-Y1	diff.MD.Y0-Y1	per.diff.MD.Y0-Y1	per.diff.year.MD.Y0-Y1	diff.CBF.Y0-Y1	per.diff.CBF.Y0-Y1	per.diff.year.CBF.Y0-Y1	MoCa	UPDRS Part 3	LED	Attention Total	Executive Function Total	Visuo- Total	Learning Total	Language all Domains	Total all Domains
A	NZ020395	PD	PDN	PDN	Stable	73	73	1.238356164	0	17	1	base	0	-0.473633	0.426309591	0.407165809	0.000883244	0.00127887	0.00068543	25.58723	0.001648746	0.404932331	0.326991816	-0.000032412	-3.669654139	-2.963326905	0.2722	1.063811909	0.859051653	29	36	720	-0.44	-0.27	0.03	0.43	0.15	-0.06
A	NZ020395	PD	PDN	PDN	Stable	74.23835616	73		0	17	2	fu	1.238356164		0.588471938	0.405517063	0.000915656	0.001325877	0.000710546	25.31503										28	26	720	-0.61	0.69	1.11	0.94	0.51	0.53
AA	NZ025022	Control	HC	HC	HC	61	61	1.054794521	0	17	1	base	0	-0.444226	0.415949131	0.409272081	0.000848571	0.001237173	0.00065427	45.31093	0.009078599	2.218230713	2.102997948	-0.000014781	-1.741869567	-1.651382835	-3.09319	-6.826586874	-6.471958982	30	NA1		0.66	0.67	0.68	1.25	0.19	0.81
AA	NZ025022	Control	HC	HC	HC	62.05479452	61		0	17	2	fu	1.054794521		0.495177031	0.400193482	0.000863352	0.001248356	0.00067085	48.40412										30	NA1		0.58	0.93	0.61	2.14	0.16	1.06
B	NZ016397	PD	PDN	PDN	Stable	75	75	0.997260274	1	10	1	base	0	-0.349563	0.478496219	0.404907062	0.000872235	0.001271253	0.000672726	40.06216	0.007863152	1.941964648	1.947299715	-0.00002421	-2.775628128	-2.78325348	-10.19562	-25.44950147	-25.51941769	25	22	300	0.61	0.13	0.16	-0.5	-0.06	0.1
B	NZ016397	PD	PDN	PDN	Stable	75.99726027	75		1	10	2	fu	0.997260274		0.455668594	0.39704391	0.000896445	0.00129868	0.000695328	50.25778										22	14	450	0.84	0.16	0.08	0.76	0.5	0.84
BB	NZ042944	Control	HC	C-MCI	HC	82	82	0.95890411	1	12	1	base	0	-0.01285375	0.458155938	0.400728771	0.000895636	0.001281831	0.000702539	46.75535	0.006802264	1.697473327	1.770222183	-0.000013027	-1.454497139	-1.516832731	-14.53355	-31.08425025	-32.41643239	26	NA1		0.53	0.61	-0.71	-0.18	-0.11	0.06
BB	NZ042944	Control	HC	HC	HC	82.95890411	82		1	12	2	fu	0.95890411		0.547981219	0.393926507	0.000908663	0.001292527	0.000716731	61.2889										25	NA1		0.22	0.64	0.66	-0.64	-0.33	0.22
C	NZ080227	PD	PDN	PDN	Convert	70	70	0.95890411	0	10	1	base	0	-0.665264	0.501210125	0.408567431	0.000869212	0.001272271	0.000667682		0.001217641	0.298026937	0.31079952	-1.64E-05	-1.892403694	-1.973506709	5.74725	13.56455084	14.14588872	24	43	562	-0.68	-0.99	-0.71	-0.82	0.48	-0.8
C	NZ080227	PD	PDD	PDD	Convert	70.95890411	70		0	10	2	fu	0.95890411		0.481865041	0.40734979	0.000885661	0.001294434	0.000681274											23	29	624.5	-0.79	-0.71	-0.84	-1.45	-0.07	-0.95
CC	NZ054533	Control	HC	HC	HC	73	73	0.95890411	0	12	1	base	0	-0.4057705	0.398110581	0.39299842	0.000900414	0.001289783	0.00070573	42.36963	-0.005565697	-1.416213582	-1.476908449	0.000009397	1.043631041	1.088358085	-1.94848	-4.471373165	-4.483657157	25	NA1		0.02	0.48	0.8	1.52	0.51	0.7
CC	NZ054533	Control	HC	HC	HC	73.95890411	73		0	12	2	fu	0.95890411		0.431720575	0.398564117	0.000891017	0.001283046	0.000695003	36.62238										24	NA1		-0.21	0.34	0.28	1.42	0.29	0.46
D	NZ008401	Control	HC	HC	HC	73	73	0.997260274	1	12	1	base	0	-0.7042845	0.538209969	0.368687997	0.000908989	0.00128169	0.000722638	43.57677	-0.009525703	-2.58367592	-2.590773931	-8.53E-06	-0.938845245	-0.94142449	6.40023	16.4776355	15.91094434	26	NA1		0.05	0.69	1.12	0.3	0.29	0.54
D	NZ008401	Control	HC	HC	HC	73.99726027	73		1	12	2	fu	0.997260274		0.410429878	0.3782137	0.000917523	0.001303638	0.000724466	45.52525										28	NA1		0.08	0.49	0.24	1.08	0.51	0.47
DD	NZ024574	Control	HC	HC	HC	76	76	1.035616438	1	13	1	base	0	-0.7017135	0.449627916	0.376139605	0.000943007	0.001326067	0.000751478	38.84192	0.007284179	1.936562623	1.869961263	-0.000008944	-0.948455314	-0.91583648	9.38004	25.68949854	27.3372215	28	NA1		-0.11	0.47	0.85	1.78	-0.02	0.75
DD	NZ024574	Control	HC	HC	HC	77.03561644	76		1	13	2	fu	1.035616438		0.490595619	0.368855426	0.000951951	0.001328801	0.000763526	32.44169										28	NA1		0.69	0.32	1.13	1.67	-0.02	0.95
E	NZ080408	PD	PDN	PDN	Stable	74	74	0.939726027	0	12	1	base	0	-1.373115	0.422381097	0.365681387	0.000946743	0.001322653	0.000758788	36.51313	-0.000157431	-0.043051412	-0.045812727	0.000001449	0.153051039	0.162867724				23	36	998	-0.36	0.52	0.22	-0.5	0.06	-0.03
E	NZ080408	PD	PDN	PDN	Stable	74.93972603	74		0	12	2	fu	0.939726027		0.4931065	0.365838818	0.000945294	0.001318762	0.00075856	27.13309										29	34	1330	-0.44	0.06	0.6	0.4	-0.39	0.16
EE	NZ018017	Control	HC	HC	HC	53	53	1.073972603	0	18	1	base	0	-0.732081	0.472834156	0.417187059	0.000842755	0.001242802	0.000642731	50.23951	0.00092173	0.22093926	0.205721505	-0.000001935	-0.229604096	-0.213789528				28	NA1		0.55	0.39	1.04	0.68	0.14	0.66
EE	NZ018017	Control	HC	HC	HC	54.0739726	53		0	18	2	fu	1.073972603		0.420291063	0.416265329	0.00084469	0.001243951	0.00064506	57.02319										29	NA1		0.09	0.72	0.83	0.54	0.47	0.54
F	NZ006471	PD	PDN	PDN	Stable	70	70	0.939726027	0	11	1	base	0	-1.123905	0.465832938	0.369395916	0.00092377	0.001291835	0.000739737	36.39011	-0.012192264	-3.300595235	-3.512295222	0.000031387	3.397707221	3.615635966	-6.78368	-13.50267946	-12.57264797	27	23	1107	-0.6	0.13	-0.12	0.52	0.48	-0.02
F	NZ006471	PD	PDN	PDN	Stable	70.93972603	70		0	11	2	fu	0.939726027		0.552636125	0.38158818	0.000892383	0.00125976	0.000708695	33.72707										24	11	1333.62	-0.49	0.04	-0.18	0.82	0.48	0.05
FF	NZ038636	Control	HC	C-MCI	HC	67	67	1.073972603	1	13	1	base	0	-0.3015025	0.431398841	0.362871123	0.000945001	0.001313932	0.000760535	46.29336	0.006380983	1.758470872	1.637351704	0.000004522	0.478518012	0.445558863	2.66304	7.31803229	7.787410457	22	NA1		-0.71	0.56	0.37	-0.7	-0.17	-0.12
FF	NZ038636	Control	HC	HC	HC	68.0739726	67		1	13	2	fu	1.073972603		0.474893069	0.35649014	0.000940479	0.001301715	0.000759861	45.23274										23	NA1		-1.04	-0.06	-0.28	-0.1	-0.67	-0.37
G	NZ030907	PD	PDN	PDN	Stable	67	67	0.939726027	0	15	1	base	0	-0.0147685	0.594987594	0.38214861	0.000923236	0.001314233	0.000727738	36.87316	-0.007212651	-1.887394278	-2.008451638	0.000019066	2.065127443	2.197584598	1.06062	2.29108451	2.133280219	24	54	1150	0.45	0.17	-1.04	-1.22	-0.5	-0.41
G	NZ030907	PD	PDN	PDN	Stable	67.93972603	67		0	15	2	fu	0.939726027		0.590046	0.389361261	0.00090417	0.001295899	0.000708306	28.71095										23	46	1275	0.15	0.48	-0.16	0.45	-0.33	0.23
GG	NZ009211	PD	PDN	PDN	Stable	60	60	0.997260274	1	17	1	base	0	-0.268943	0.492067059	0.38012192	0.000875508	0.001248388	0.000689068	45.09063	-0.000272732	-0.071748559	-0.07194567	1.54E-05	1.762976466	1.767819808	8.16221	22.13591132	23.5557074	30	15	0	0.93	1.35	0.69	1.29	0.49	1.07
GG	NZ009211	PD	PDN	PDN	Stable	60.99726027	60		1	17	2	fu	0.997260274		0.445004178	0.380394652	0.000860073	0.001226625	0.000676796	51.51678										29	17	0	0.27	0.38	0.85	1.5	0.19	0.75
H	NZ077668	PD	MCI	MCI	Stable	75	75	0.920547945	0	16	1	base	0	-0.768555	0.446801059	0.371468928	0.000924259	0.00130218	0.000735299	56.73575	-0.008432449	-2.270028087	-2.465953131	1.23E-05	1.328631909	1.443305497	-6.42615	-14.25163055	-14.29078338	27	51	0	-0.99	-0.11	-0.85	0.58	0.16	-0.34
H	NZ077668	PD	MCI	MCI	Stable	75.92054795	75		0	16	2	fu	0.920547945		0.426654647	0.379901377	0.000911979	0.001293795	0.000721071	40.69922										28	41	300	-0.92	-0.38	-0.51	1.1	-0.06	-0.18
HH	NZ012175	Control	HC	HC	HC	60	60	1.054794521	0	17	1	base	0	-0.357178	0.547455191	0.380796974	0.000885504	0.001258471	0.000699021	45.90311	0.003019805	0.793022321	0.751826356	0.000000751	0.084810458	0.08040472	16.03653	28.2653001	30.7048647	28	NA1		-0.12	1.23	0.41	1.84	0.49	0.84
HH	NZ012175	Control	HC	HC	HC	61.05479452	60		0	17	2	fu	1.054794521		0.469111344	0.377777169	0.000884753	0.001254593	0.000699834	55.59834										30	NA1		0.52	1.54	-0.29	2.22	0.49	1
I	NZ078926	PD	PDN	PDN	Convert	71	71	1.093150685	0	10	1	base	0	-0.660527	0.424040397	0.395724335	0.00089523	0.00128083	0.000702431	43.85833	-0.001055051	-0.266612616	-0.243893746	-1.70E-05	-1.899511857	-1.737648691	-9.69523	-21.12107437	-20.02387569	25	27	600	-0.49	-0.66	0.57	-0.04	-0.31	-0.16
I	NZ078926	PD	MCI	MCI	Convert	72.09315069	71		0	10	2	fu	1.093150685		0.497653963	0.396779386	0.000912235	0.001305014	0.000715845	53.61199										21	24	420	-0.49	-0.82	-0.71	-1.72	-0.82	-0.94
II	NZ023945	Control	HC	HC	HC	67	67	1.035616438	0	14	1	base	0	0.22727785	0.408232756	0.373711211	0.00090265	0.00127627	0.000715839	37.88868	0.00131637	0.352242577	0.340128414	-8.72E-06	-0.965601285	-0.932392776	-9.75366	-22.23901366	-20.34395986	27	NA1		-0.21	0.57	0.59	1.64	0.5	0.65
II	NZ023945	Control	HC	HC	HC	68.03561644	67		0	14	2	fu	1.035616438		0.444305338	0.372394841	0.000911366	0.001284777	0.00072466	40.34083										30	NA1		0.44	0.45	1.27	1.78	0.22	0.98
J	NZ081037	PD	PDN	PDN	Stable	75	75	1.073972603	0	12	1	base	0	-0.8371195	0.434070909	0.352265439	0.000960929	0.001323214	0.000779787	40.54036	0.006653912	1.888891519	1.758789296	5.68E-07	0.059109466	0.055038151	-2.45215	-6.471985828	-6.249404307	26	45	375	-0.2	-0.15	0.22	1.14	-0.02	0.25
J	NZ081037	PD	PDN	PDN	Stable	76.0739726	75		0	12	2	fu	1.073972603		0.454859047	0.345611527	0.000960361	0.001315263	0.00078291	35.86234										26	37	375	0.47	0.09	0.6	0.85	0.31	0.5
JJ	NZ044340	Control	HC	HC	HC	76	76	0.939726027	1	13	1	base	0	0.248184	0.458518175	0.399908758	0.000873976	0.0012624	0.000679764	33.6194	-0.001757053	-0.439363471	-0.467544219	-2.68E-06	-0.306644576	-0.326312741	4.67802	11.53916739	10.74437779	25	NA1		-0.01	1.03	-0.27	0.46	-0.02	0.3
JJ	NZ044340	Control	HC	HC	HC	76.93972603	76		1	13	2	fu	0.939726027		0.453549456	0.401665811	0.000876656	0.001268703	0.000680633	34.63542										27	NA1		0.21	0.99	0.94	1.32	0.31	0.87
K	NZ072188	PD	PDN	PDN	Stable	49	49	1.112328767	0	18	1	base	0	-0.425508	0.423285909	0.428773946	0.000824687	0.001233376	0.000620343	51.1568	-0.003247786	-0.757458803	-0.680966658	0.000006203	0.752164154	0.676206691	-1.01602	-3.022124131	-3.215962998	30	19	630	1.15	0.64	1.12	0.36	0.19	0.82
K	NZ072188	PD	PDN	PDN	Stable	50.11232877	49		0	18	2	fu	1.112328767		0.408469366	0.432021732	0.000818484	0.001227608	0.000613922	60.02146										30	17	1080	0.5	0.68	0.76	0.88	0.19	0.7
KK	NZ031536	PD	PDN	PDN	Stable	70	70	0.863013699	0	10	1	base	0	0.9701825	0.434457353	0.400723956	0.000909786	0.001314952	0.000707203	40.34292	0.001934425	0.482732557	0.559356772	1.55E-05	1.705565924	1.976290673	-8.86466	-17.32840991	-15.57849659	24	30	0	-0.25	-0.15	-0.94	-0.02	0.51	-0.34
KK	NZ031536	PD	PDN	PDN	Stable	70.8630137	70		0	10	2	fu	0.863013699		0.431374847	0.398789531	0.000894269	0.001291607	0.000695599	41.82149										25	47	0	-0.11	-0.21	-0.7	1.22	0.48	0.05
L	NZ077220	Control	HC	HC	HC	71	71	0.882191781	0	12	1	base	0	0.06246125	0.563354822	0.402654243	0.00086383	0.001250695	0.000670397	46.69517	-0.00334328	-0.830310386	-0.941190344	0.000002791	0.32309598	0.366242337	-1.47857	-3.665004913	-4.246751723	30	NA1		0.82	1.7	0.79	1.38	-0.09	1.17
L	NZ077220	Control	HC	HC	HC	71.88219178	71		0	12	2	fu	0.882191781		0.418904606	0.405997523	0.000861039	0.001252505	0.000665306	46.54016										27	NA1		1.06	1.78	0.99	1.61	0.51	1.36
LL	NZ084406	PD	MCI	MCI	Stable	71	71	0.901369863	0	11	1	base	0	-0.1545091	0.478935625	0.405973125	0.000891106	0.001301651	0.000685834	49.91215	-0.00181977	-0.448248883	-0.497297394	0.000027628	3.100416785	3.439672118	0.15501	0.331961528	0.376291794	23	23	1180	-0.48	0.67	-0.81	0.12	0.01	-0.13
LL	NZ084406	PD	MCI	MCI	Stable	71.90136986	71		0	11	2	fu	0.901369863		0.513836719	0.407792895	0.000863478	0.001262484	0.000663974	41.36825										25	17	1180	-0.33	0.59	-0.87	-0.34	0.06	-0.24
M	NZ078435	PD	PDN	PDN	Stable	74	74	0.901369863	1	8	1	base	0	-0.668935	0.412753022	0.386708942	0.000892845	0.001260754	0.000708891	34.03481	0.005511014	1.425106431	1.581045128	-0.000021046	-2.357184058	-2.615113012	8.5439	17.11787611	18.99095678	29	41	100	-0.08	0.22	-0.09	-0.36	-0.05	-0.08
M	NZ078435	PD	PDN	PDN	Stable	74.90136986	74		1	8	2	fu	0.901369863		0.421900522	0.381197928	0.000913891	0.001286775	0.000727449	31.79458										29	26	100	0.13	-0.4	0.61	1	0.13	0.34
MM	NZ027133	PD	PDN	PDN	Stable	62	62	0.690410959	0	15	1	base	0	-0.8336005	0.463275309	0.40905052	0.000888782	0.001292396	0.000686975	44.84999	0.009471976	2.315600528	3.353945208	1.90E-05	2.134044119	3.0909766	2.24023	6.582172781	7.302410533	26	15	740	0.58	1.17	1.14	1.64	0.49	1.13
MM	NZ027133	PD	PDN	PDN	Stable	62.69041096	62		0	15	2	fu	0.690410959		0.596015709	0.399578544	0.000869815	0.00125495	0.000677247	41.37354										29	18	450	1.45	1.29	1.1	1.7	0.19	1.38
N	NZ035577	Control	HC	HC	HC	66	66	0.863013699	0	16	1	base	0	-0.4626015	0.411436322	0.394788503	0.00089624	0.001290988	0.000698866	43.46109	0.000963933	0.244164405	0.28292066	-0.000000358	-0.039944658	-0.04628508	3.47645	7.75128378	11.22705785	28	NA1		1.17	1.05	0.76	1.64	0.22	1.15
N	NZ035577	Control	HC	HC	HC	66.8630137	66		0	16	2	fu	0.863013699		0.441433272	0.39382457	0.000896598	0.001289184	0.000700305	40.69372										26	NA1		1.21	1.49	0.89	1.93	0.5	1.38
NN	NZ046494	PD	PDN	PDN	Stable	80	80	0.978082192	0	18	1	base	0	-0.59064	0.480795438	0.424209201	0.000864763	0.00128038	0.000656954	33.74914	-0.004002318	-0.943477414	-0.964619765	-3.17E-06	-0.36703698	-0.375261898	2.76737	6.367465703	7.378174542	27	15	0	0.43	1.96	1.32	2.8	0.54	1.63
NN	NZ046494	PD	PDN	PDN	Stable	80.97808219	80		0	18	2	fu	0.978082192		0.467306284	0.428211519	0.000867937	0.001288381	0.000657715	36.36183										30	24	0	0.44	1.54	1.05	2.12	0.54	1.29
O	NZ056196	Control	HC	HC	HC	78	78	0.901369863	0	18	1	base	0	-0.7728115	0.386724928	0.410709301	0.000885754	0.00129143	0.000682916	34.70764	0.000354416	0.086293639	0.095736104	-0.000012999	-1.467563229	-1.628147655	-2.61269	-7.741500969	-7.91497998	26	NA1		0.24	1.2	0.4	1.62	0.18	0.86
O	NZ056196	Control	HC	HC	HC	78.90136986	78		0	18	2	fu	0.901369863		0.400626941	0.410354885	0.000898753	0.001305809	0.000695225	33.41154										26	NA1		0.08	0.96	1.14	2.1	0.36	1.07
OO	NZ080632	PD	PDN	PDN	Stable	70	70	0.843835616	1	11	1	base	0	1.342558	0.4768945	0.404666657	0.00087406	0.00126796	0.000677111	51.90302	0.00038305	0.094658157	0.112176063	0.000014017	1.603665652	1.900447933	1.2961	3.734336302	4.142956687	27	7	420	-0.18	0.86	0.6	-0.06	0.48	0.31
OO	NZ080632	PD	PDN	PDN	Stable	70.84383562	70		1	11	2	fu	0.843835616		0.483400659	0.404283607	0.000860043	0.001249018	0.000665555	51.99063										29	18	195	0.01	0.2	0.52	0.22	0.24	0.24
P	NZ031312	Control	HC	HC	HC	71	71	1.016438356	0	10	1	base	0	-0.6487335	0.406260453	0.388607257	0.000914069	0.001309461	0.000716373	29.97044	0.009954432	2.561566162	2.520139217	-0.000011601	-1.269160206	-1.248634704	-0.08761	-0.168795573	-0.200033715	27	NA1		0.21	0.19	0.73	0.26	0.51	0.34
P	NZ031312	Control	HC	HC	HC	72.01643836	71		0	10	2	fu	1.016438356		0.422359288	0.378652825	0.00092567	0.001312654	0.000732177	38.68443										24	NA1		0.26	0.76	0.59	0.64	0.51	0.56
PP	NZ043754	PD	MCI	MCI	Stable	65	65	0.939726027	0	14	1	base	0	-1.972275	0.491871669	0.372459627	0.000908548	0.001281023	0.00072231	40.53993	-0.017607615	-4.727388883	-5.030603332	0.000003845	0.423202737	0.450346936	-8.71399	-29.07528218	-28.60506199	22	34	780	-1.18	0.15	0.81	0.58	-0.15	0.09
PP	NZ043754	PD	MCI	MCI	Stable	65.93972603	65		0	14	2	fu	0.939726027		0.458082594	0.390067242	0.000904703	0.001294086	0.000710011	30.20416										26	34	780	-1.15	-0.41	0.57	0.84	-0.48	-0.04
Q	NZ072455	Control	HC	HC	HC	81	81	0.95890411	1	15	1	base	0	-0.865014	0.443347281	0.373749817	0.000899866	0.001272727	0.000713435	41.39005	-0.005000853	-1.338021525	-1.395365304	0.000002343	0.2603721	0.271530904	10.33577	25.49528329	27.13054929	27	NA1		0.66	1.34	1.08	0.96	0.54	1.01
Q	NZ072455	Control	HC	HC	HC	81.95890411	81		1	15	2	fu	0.95890411		0.434429966	0.37875067	0.000897523	0.001273594	0.000709488	43.60886										28	NA1		0.89	1.71	0.8	0.92	0.54	1.08
QQ	NZ070930	PD	PDN	PDN	Stable	75	75	0.939726027	1	11	1	base	0	-0.321628	0.460926509	0.376737158	0.000930529	0.001311766	0.000739911	35.59129	0.003092195	0.82078312	0.873428102	-0.000004482	-0.481661507	-0.512555248	-2.21881	-5.360732833	-5.590478524	29	13	300	0.1	-0.24	0.83	0.91	0.5	0.4
QQ	NZ070930	PD	PDN	PDN	Stable	75.93972603	75		1	11	2	fu	0.939726027		0.436072641	0.373644963	0.000935011	0.001313046	0.000745994	41.09011										27	30	300	-0.01	-0.2	0.42	0.9	0.5	0.28
R	NZ083372	Control	HC	HC	HC	70	70	0.978082192	0	11	1	base	0	-0.8040195	0.645038813	0.373821999	0.000968259	0.001362165	0.000771306	37.92577	0.006930185	1.853872971	1.895416343	7.69E-06	0.793795875	0.811584018	-5.49882	-15.44990361	-16.44085954	25	NA1		0.3	-0.07	0.44	1.04	0.48	0.43
R	NZ083372	Control	HC	HC	HC	70.97808219	70		0	11	2	fu	0.978082192		0.694274375	0.366891814	0.000960573	0.001343415	0.000769153	36.08546										29	NA1		0.13	-0.1	-0.16	0.2	0.29	0.02
S	NZ037912	Control	HC	HC	HC	74	74	1.016438356	0	12	1	base	0	-0.209725	0.397192888	0.374149174	0.000896963	0.001260927	0.000714981	42.81129	0.004170992	1.114793855	1.096764844	5.37E-06	0.599132852	0.589443372	1.84031	4.852399833	4.961137083	25	NA1		-0.13	-0.4	0.19	1.62	-0.16	0.32
S	NZ037912	Control	HC	HC	HC	75.01643836	74		0	12	2	fu	1.016438356		0.447387459	0.369978182	0.000891589	0.001249559	0.000712604	39.38439										30	NA1		-0.11	-0.56	0.49	1.66	0.5	0.37
SS	NZ041014	PD	PDN	PDN	Stable	66	66	1.208219178	0	17	1	base	0	-0.06495275	0.478297303	0.379727	0.000973664	0.001373398	0.000773797	33.50954	0.016176909	4.260141891	3.525967779	-3.88E-05	-3.988747658	-3.301344434	3.4269	8.00466419	7.875208706	26	23	300	0.26	0.63	0.82	0.04	-0.06	0.44
SS	NZ041014	PD	PDN	PDN	Stable	67.20821918	66		0	17	2	fu	1.208219178		0.438937784	0.363550091	0.001012501	0.001404315	0.000816594	40.94847										24	26	200	0.21	0.69	0.13	0.18	0.5	0.3
T	NZ082967	Control	HC	HC	HC	65	65	1.016438356	0	11	1	base	0	-0.4731185	0.412966038	0.396373692	0.000863198	0.001241535	0.000674029	47.01903	0.001085096	0.273755807	0.26932849	-0.000003658	-0.423772993	-0.416919521	-7.43893	-22.19943932	-18.37368561	28	NA1		0.59	0.8	0.61	0.82	-0.03	0.71
T	NZ082967	Control	HC	HC	HC	66.01643836	65		0	11	2	fu	1.016438356		0.399018203	0.395288596	0.000866856	0.001244758	0.000677904	47.96821										28	NA1		0.96	1.31	0.43	1.66	0.16	1.09
TT	NZ012804	PD	MCI	MCI	Stable	70	70	0.882191781	0	12	1	base	0	-1.250905	0.651512719	0.407900121	0.000895731	0.001301017	0.000693089	40.41494	0.003861833	0.946759464	1.073190076	3.10E-05	3.456618114	3.918216184	-0.94918	-2.01871455	-1.986066876	30	34	300	0.24	-1.16	0.53	1.38	-0.55	0.25
TT	NZ012804	PD	MCI	MCI	Stable	70.88219178	70		0	12	2	fu	0.882191781		0.603103781	0.404038288	0.000864769	0.00124798	0.000673163	35.81141										27	35	450	-0.44	-1.04	0.29	0.24	-1.34	-0.24
U	NZ032389	Control	HC	HC	HC	75	75	1.073972603	0	15	1	base	0	-0.327094	0.478673344	0.408934026	0.000874976	0.001275752	0.000674588	38.77343	0.00376262	0.920104408	0.85672987	-0.000003471	-0.396696595	-0.369373105	4.60353	11.39066395	12.91177745	28	NA1		1.11	0.55	1.34	0.96	0.31	0.99
U	NZ032389	Control	HC	HC	HC	76.0739726	75		0	15	2	fu	1.073972603		0.53254575	0.405171406	0.000878447	0.001275647	0.000679847	53.51833										28	NA1		0.69	0.69	1.23	2.32	0.13	1.23
UU	NZ018060	PD	PDN	PDN	Stable	69	69	0.978082192	0	11	1	base	0	0.173826	0.456440875	0.386347371	0.000905465	0.001291524	0.000712436	45.93191	0.017923943	4.639333498	4.743296152	-0.000036176	-3.995295235	-4.08482566	-14.7449	-38.02836117	-35.40906078	28	19		0.34	0.98	0.29	0.62	0.48	0.56
UU	NZ018060	PD	PDN	PDN	Stable	69.97808219	69		0	11	2	fu	0.978082192		0.560565	0.368423428	0.000941641	0.00132235	0.000751287	47.3156										26	NA1		-0.01	0.76	0.46	1.28	0.48	0.62
V	NZ064011	Control	HC	HC	HC	70	70	0.997260274	0	13	1	base	0	-0.3564785	0.429552313	0.40729956	0.000862127	0.001258111	0.000664134	40.48239	0.004153303	1.019717036	1.022518456	0.000002755	0.319558487	0.320436395	-1.38369	-3.012480866	-3.079987439	28	NA1		0.11	2.46	0.86	1.46	0.48	1.22
V	NZ064011	Control	HC	HC	HC	70.99726027	70		0	13	2	fu	0.997260274		0.468786719	0.403146257	0.000859372	0.001249254	0.000664431	31.94084										29	NA1		0.94	2.3	0.54	2.26	0.48	1.51
W	NZ027581	Control	HC	HC	HC	72	72	0.939726027	1	12	1	base	0	-0.269477	0.505608772	0.402805591	0.000855767	0.00123995	0.000663676	58.49178	-0.000362143	-0.089905157	-0.095671669	0.000005316	0.621197125	0.661040673	8.54155	21.09942125	21.1573867	27	NA1		1.04	2.01	0.9	1.6	0.18	1.39
W	NZ027581	Control	HC	HC	HC	72.93972603	72		1	12	2	fu	0.939726027		0.465641147	0.403167734	0.000850451	0.001233266	0.000659044	39.41762										29	NA1		1.3	1.91	1.19	1.86	-0.04	1.56
X	NZ054714	Control	HC	HC	HC	68	68	1.131506849	0	13	1	base	0	-0.3074459	0.435362781	0.398573838	0.000855809	0.001233676	0.000666875	46.93931	0.007240357	1.816566044	1.605439724	-0.000001431	-0.167210207	-0.147776575	19.07416	32.60998383	34.70158631	28	NA1		0.51	0.34	1.13	1.43	0.5	0.85
X	NZ054714	Control	HC	HC	HC	69.13150685	68		0	13	2	fu	1.131506849		0.444238469	0.391333481	0.00085724	0.001226554	0.000672583	33.17568										29	NA1		0.46	0.17	0.84	1.54	0.24	0.75
Y	NZ034276	PD	PDN	PDN	Stable	67	67	1.131506849	1	12	1	base	0	-0.5049105	0.464354594	0.374540016	0.000937901	0.001324395	0.000744654	47.21208	-0.000418394	-0.111708758	-0.098725658	0.000008047	0.85797968	0.758262914	13.76363	29.3221822	25.91427725	28	29	320	0.61	0.46	0.23	0.68	-1	0.5
Y	NZ034276	PD	PDN	PDN	Stable	68.13150685	67		1	12	2	fu	1.131506849		0.509829969	0.37495841	0.000929854	0.001312746	0.000738409	42.60338										28	17	680	0.94	1.21	0.25	-0.22	0.5	0.54
Z	NZ022239	Control	HC	HC	HC	74	74	0.997260274	0	12	1	base	0	-0.938191	0.405632122	0.38392916	0.00090499	0.001288986	0.000712992	51.33277	0.003493416	0.90991161	0.912411367	-1.43E-05	-1.580459453	-1.584801374	4.6087	9.761696583	8.627165263	28	NA1		0.85	1.47	0.97	1.26	0.29	1.14
Z	NZ022239	Control	HC	HC	HC	74.99726027	74		0	12	2	fu	0.997260274		0.443161781	0.380435744	0.000919293	0.001303265	0.000727307	52.47607										28	NA1		0.9	1.57	1.09	2.36	0.13	1.48
